# Supplementary material for: Oxidative Stress in an African Ground Squirrel, a Case of Healthy Aging and Reproduction
Source: Antioxidants (Basel). 2024 Nov 15;13(11):1401. doi: 10.3390/antiox13111401 (PMC11591065; doi:10.3390/antiox13111401)
Supplement: Supplementary file 1 [file antioxidants-13-01401-s001.zip]

Archive with 2 entries (2 files):
- Ground Squirrel Sheet Raw Supplementary.xlsx
- Supplementary Material Final 10102024.pdf
