# Supplementary material for: Oxidative Stress in an African Ground Squirrel, a Case of Healthy Aging and Reproduction
Source: Antioxidants (Basel). 2024 Nov 15;13(11):1401. doi: 10.3390/antiox13111401 (PMC11591065; doi:10.3390/antiox13111401)
Supplement: Supplementary file 1 [file antioxidants-13-01401-s001.zip › Ground Squirrel Sheet Raw Supplementary.xlsx]

## Sheet: Female
ID	SexState	Age	TAC	TOS	OSI	Mass	Spine length	BC
1526	Non breeding	5	6.3448	5.61713	0.885312	675	17.82	-27.928
1656	Non breeding	4	6.3148	5.66751	0.897496	620	18.13	-85.724
2024	Non breeding	2	6.2098	5.39043	0.868052	715	17.52	14.7777
2150	Non breeding	2	6.1948	6.34761	1.02467	670	17.42	-29.3203
2172	Non breeding	2	6.2898	6.72544	1.06926	609	14.5	-63.9843
2324	Non breeding	2	6.1598	5.6927	0.924169	590	17.4	-109.14
2146	Non breeding	2	6.1598	6.22166	1.01004	700	17.32	1.58159
2051	Pregnant or Lactating	3	6.1648	5.74307	0.931591	580	17.37	-118.869
1173	Non breeding	8	6.42768	3.57683	0.556472	670	16.92	-9.9031
1182	Pregnant or Lactating	8	6.05471	2.51889	0.416022	540	17.61	-149.55
1348	Pregnant or Lactating	7	6.09471	2.97229	0.487684	720	17	38.9784
1581	Non breeding	6	5.86471	5.06297	0.863295	575	18.32	-124.476
1737	Non breeding	4	6.13471	3.57683	0.583048	640	17.61	-49.5499
1792	Non breeding	3	5.94971	5.74307	0.96527	630	19.7	-88.7698
1800	Non breeding	3	6.07971	3.04786	0.501317	700	18.5	-1.9928
1845	Pregnant or Lactating	3	6.04471	5.46599	0.904262	555	15.12	-99.7376

## Sheet: Male
ID	SexState	Age	TAC	TOS	OSI	Mass	Spine length	BC	PositiveBC
1252	Band	7	6.1448	5.21411	0.848539	700	20.3	-25.2956	154.704
1370	Band	6	6.2548	6.67506	1.06719	735	15.87	49.6594	229.659
1229	Band	6	6.0648	5.59194	0.922032	800	19.62	80.8374	260.837
1484	Band	5	6.2598	6.07053	0.969764	790	18.8	78.2332	258.233
1471	Band	5	5.7148	7.93451	1.38841	720	15.1	41.6042	221.604
1659	Natal	4	6.4098	5.61713	0.876334	790	18.97	76.6999	256.7
1922	Natal	4	6.2648	6.07053	0.96899	655	18.47	-53.7905	126.21
1661	Natal	4	6.1948	5.84383	0.943344	640	17.3	-58.238	121.762
1659	Natal	4	6.1098	5.71788	0.935854	800	18	95.4485	275.449
1819	Band	4	6.2448	6.42317	1.02856	760	16	73.4869	253.487
1749	Natal	4	6.0298	7.40554	1.22816	745	18.02	40.2681	220.268
2074	Natal	3	6.2048	5.51637	0.889049	730	17.57	29.3268	209.327
2036	Natal	3	6.1898	5.9194	0.956314	780	16.92	85.1893	265.189
1688	Natal	3	6.1848	5.89421	0.953015	585	16.67	-107.556	72.4441
1997	Natal	3	6.1248	5.08816	0.830747	780	19.33	63.453	243.453
1923	Band	3	6.4148	6.67506	1.04057	710	17.5	9.95813	189.958
1825	Band	3	6.2248	7.20403	1.15731	770	16.1	82.585	262.585
2194	Natal	2	6.3548	6.29723	0.99094	760	17.2	62.6639	242.664
2162	Natal	2	6.2148	5.94458	0.956521	680	17.17	-17.0655	162.934
2188	Natal	2	6.1548	6.04534	0.982215	735	15.87	49.6594	229.659
2167	Band	2	6.2148	6.12091	0.984892	730	18.77	18.5037	198.504
2147	Natal	2	5.9798	7.30479	1.22158	735	18.02	30.2681	210.268
2147	Natal	2	5.8448	6.90176	1.18084	720	18.5	10.9389	190.939
2145	Natal	2	5.4598	9.34509	1.71162	665	16.57	-26.654	153.346
2239	Band	1	6.1148	10.2519	1.67657	680	19.46	-37.7195	142.28
2321	Natal	1	6.0948	6.02015	0.987752	540	18.65	-170.414	9.58605
2302	Natal	1	5.6848	8.23678	1.44891	695	18.77	-16.4963	163.504

## Sheet: MF
ID	SexState	Age	TAC	TOS	OSI	Mass	Spine length	BC
1526	Female	5	6.3448	5.61713	0.885312	675	17.82	-27.928
1656	Female	4	6.3148	5.66751	0.897496	620	18.13	-85.724
2024	Female	2	6.2098	5.39043	0.868052	715	17.52	14.7777
2150	Female	2	6.1948	6.34761	1.02467	670	17.42	-29.3203
2172	Female	2	6.2898	6.72544	1.06926	609	14.5	-63.9843
2324	Female	2	6.1598	5.6927	0.924169	590	17.4	-109.14
2146	Female	2	6.1598	6.22166	1.01004	700	17.32	1.58159
2051	Female	3	6.1648	5.74307	0.931591	580	17.37	-118.869
1173	Female	8	6.42768	3.57683	0.556472	670	16.92	-9.9031
1182	Female	8	6.05471	2.51889	0.416022	540	17.61	-149.55
1348	Female	7	6.09471	2.97229	0.487684	720	17	38.9784
1581	Female	6	5.86471	5.06297	0.863295	575	18.32	-124.476
1737	Female	4	6.13471	3.57683	0.583048	640	17.61	-49.5499
1792	Female	3	5.94971	5.74307	0.96527	630	19.7	-88.7698
1800	Female	3	6.07971	3.04786	0.501317	700	18.5	-1.9928
1845	Female	3	6.04471	5.46599	0.904262	555	15.12	-99.7376
1252	Male	7	6.1448	5.21411	0.848539	700	20.3	-25.2956	154.704
1370	Male	6	6.2548	6.67506	1.06719	735	15.87	49.6594	229.659
1229	Male	6	6.0648	5.59194	0.922032	800	19.62	80.8374	260.837
1484	Male	5	6.2598	6.07053	0.969764	790	18.8	78.2332	258.233
1471	Male	5	5.7148	7.93451	1.38841	720	15.1	41.6042	221.604
1659	Male	4	6.4098	5.61713	0.876334	790	18.97	76.6999	256.7
1922	Male	4	6.2648	6.07053	0.96899	655	18.47	-53.7905	126.21
1661	Male	4	6.1948	5.84383	0.943344	640	17.3	-58.238	121.762
1659	Male	4	6.1098	5.71788	0.935854	800	18	95.4485	275.449
1819	Male	4	6.2448	6.42317	1.02856	760	16	73.4869	253.487
1749	Male	4	6.0298	7.40554	1.22816	745	18.02	40.2681	220.268
2074	Male	3	6.2048	5.51637	0.889049	730	17.57	29.3268	209.327
2036	Male	3	6.1898	5.9194	0.956314	780	16.92	85.1893	265.189
1688	Male	3	6.1848	5.89421	0.953015	585	16.67	-107.556	72.4441
1997	Male	3	6.1248	5.08816	0.830747	780	19.33	63.453	243.453
1923	Male	3	6.4148	6.67506	1.04057	710	17.5	9.95813	189.958
1825	Male	3	6.2248	7.20403	1.15731	770	16.1	82.585	262.585
2194	Male	2	6.3548	6.29723	0.99094	760	17.2	62.6639	242.664
2162	Male	2	6.2148	5.94458	0.956521	680	17.17	-17.0655	162.934
2188	Male	2	6.1548	6.04534	0.982215	735	15.87	49.6594	229.659
2167	Male	2	6.2148	6.12091	0.984892	730	18.77	18.5037	198.504
2147	Male	2	5.9798	7.30479	1.22158	735	18.02	30.2681	210.268
2145	Male	2	5.4598	9.34509	1.71162	665	16.57	-26.654	153.346
2239	Male	1	6.1148	10.2519	1.67657	680	19.46	-37.7195	142.28
2321	Male	1	6.0948	6.02015	0.987752	540	18.65	-170.414	9.58605
2302	Male	1	5.6848	8.23678	1.44891	695	18.77	-16.4963	163.504
